# Supplementary material for: Fucoidan Independently Enhances Activity in Human Immune Cells and Has a Cytostatic Effect on Prostate Cancer Cells in the Presence of Nivolumab
Source: Mar Drugs. 2021 Dec 22;20(1):12. doi: 10.3390/md20010012 (PMC8779234; doi:10.3390/md20010012)
Supplement: Supplementary file 1 [file marinedrugs-20-00012-s001.zip]

Archive with 1 entries (1 files):
- marinedrugs-1471645-supplementary.pdf
